# Supplementary material for: RNA language models predict mutations that improve RNA function
Source: Nat Commun. 2024 Dec 5;15:10627. doi: 10.1038/s41467-024-54812-y (PMC11621547; doi:10.1038/s41467-024-54812-y)
Supplement: Supplementary file 11 — Source Data [file 41467_2024_54812_MOESM11_ESM.xlsx]

## Sheet: Figure 6f
	37 °C Pre-incubation
		WT	U2473C-U2474C	U2477C
	Replicate 1	0.954154	0.912674	0.959947
	Replicate 2	0.913618	0.977815	0.984147
	Replicate 3	1.13223	1.03324	0.911748
	65 °C Pre-incubation
		WT	U2473C-U2474C	U2477C
	Replicate 1	0.816922	0.667961	2.37298
	Replicate 2	1.14539	0.816607	2.36952
	Replicate 3	1.03769	0.789523	2.25803

## Sheet: Figure 6g
	37 °C Pre-incubation
		WT	H92-CC	U2477C H92-CC
	Replicate 1	1.0078	0.932249	0.933236
	Replicate 2	0.995676	0.935506	0.910322
	Replicate 3	0.996522	0.950073	0.981955
	65 °C Pre-incubation
		WT	H92-CC	U2477C H92-CC
	Replicate 1	0.816922	3.53506	3.10456
	Replicate 2	1.14539	3.67363	4.04902
	Replicate 3	1.03769	3.26643	4.15893

## Sheet: Figure 6h
	37 °C Pre-incubation
		WT	H68mut
	Replicate 1	1.05177	0.853267
	Replicate 2	0.942994	0.851133
	Replicate 3	1.00523	0.885886
	65 °C Pre-incubation
		WT	H68mut
	Replicate 1	1.07029	2.14726
	Replicate 2	0.930792	2.21093
	Replicate 3	0.998916	2.41342

## Sheet: Figure 6i
	37 °C Pre-incubation
		WT	H81/H82mut
	Replicate 1	1.06422	1.01011
	Replicate 2	0.998708	1.02944
	Replicate 3	0.937075	1.03917
	65 °C Pre-incubation
		WT	H81/H82mut
	Replicate 1	0.937557	1.05841
	Replicate 2	1.01363	0.971025
	Replicate 3	1.04881	0.932074
